# Supplementary material for: Effect of Probiotics in Breast Cancer: A Systematic Review and Meta-Analysis
Source: Biology (Basel). 2023 Feb 9;12(2):280. doi: 10.3390/biology12020280 (PMC10004677; doi:10.3390/biology12020280)
Supplement: Supplementary file 1 [file biology-12-00280-s001.zip]

Archive with 2 entries (2 files):
- S1_PRISMA 2020 checklist_PBBC_v1.4.pdf
- S2_Full search strategy_PBBC_v1.4.pdf
